# Supplementary material for: Inducing the Abscopal Effect in Liver Cancer Treatment: The Impact of Microwave Ablation Power Levels and PD-1 Antibody Therapy
Source: Pharmaceuticals (Basel). 2023 Nov 30;16(12):1672. doi: 10.3390/ph16121672 (PMC10747918; doi:10.3390/ph16121672)
Supplement: Supplementary file 1 [file pharmaceuticals-16-01672-s001.zip]

Archive with 1 entries (1 files):
- pharmaceuticals-2697406-supplementary.pdf
